# Supplementary material for: A Diphenylalanine Based Pentapeptide with Fibrillating Self-Assembling Properties
Source: Pharmaceutics. 2023 Jan 21;15(2):371. doi: 10.3390/pharmaceutics15020371 (PMC9966497; doi:10.3390/pharmaceutics15020371)
Supplement: Supplementary file 1 [file pharmaceutics-15-00371-s001.zip]

Archive with 1 entries (1 files):
- pharmaceutics-2097080-supplementary.pdf
